# Supplementary material for: Efficacy and Safety of Ripretinib in Advanced Gastrointestinal Stromal Tumors within an Expanded Access Program: A Cohort Study
Source: Cancers (Basel). 2024 Feb 28;16(5):985. doi: 10.3390/cancers16050985 (PMC10930637; doi:10.3390/cancers16050985)
Supplement: Supplementary file 1 [file cancers-16-00985-s001.zip]

Archive with 1 entries (1 files):
- cancers-2853339-supplementary.pdf
